# Supplementary material for: Anti-SARS-CoV-2 Activity of Ampelozizyphus amazonicus (Saracura-Mirá): Focus on the Modulation of the Spike-ACE2 Interaction by Chemically Characterized Bark Extracts by LC-DAD-APCI-MS/MS
Source: Molecules. 2023 Apr 1;28(7):3159. doi: 10.3390/molecules28073159 (PMC10095690; doi:10.3390/molecules28073159)
Supplement: Supplementary file 1 [file molecules-28-03159-s001.zip]

Archive with 1 entries (1 files):
- molecules-2304098-supplementary.pdf
